# Supplementary material for: A high-throughput 3D X-ray histology facility for biomedical research and preclinical applications
Source: Wellcome Open Res. 2023 Dec 8;8:366. Originally published 2023 Aug 25. [Version 2] doi: 10.12688/wellcomeopenres.19666.2 (PMC10620852; doi:10.12688/wellcomeopenres.19666.2)
Supplement: Videos 1-7 for Version 1 of 'A high-throughput 3D X-ray histology facility for biomedical research and preclinical applications' — Video 1 (A video going through the Z stack in single slices. This is a cross- sectional view of the XRH image stack along the XY plane. XRH datasets are normally oriented (resliced) in a way that a scroll through the stack along the XY plane emulates the physical histology slicing of the tissue). Video 2 (A video going through the Y stack in single slices. This is a cross- sectional view of the XRH image stack along the XZ plane. XRH datasets are normally oriented (resliced) in a way that a scroll through the stack along the XY plane emulates the physical histology slicing of the tissue). Video 3 (A video going through the X stack in single slices. This is a cross- sectional view of the XRH image stack along the YZ plane. XRH datasets are normally oriented (resliced) in a way that a scroll through the stack along the XY plane emulates the physical histology slicing of the tissue). Video 4 (3D X-ray histology (XRH) is a µCT -based workflow tailored to fit seamlessly into current histology workflows in biomedical and pre-clinical research, as well as clinical histopathology. Microanatomical detail can be captured from standard (non-stained) formalin-fixed and paraffin-embedded (FFPE) tissue blocks). Video 5 (Average Intensity Projection (AIP) of the sample through the Histologically relevant plane. This is a 2D visualisation rendering the Average Intensity of 20x single XY slices along the z-axis of the stack. XRH datasets are normally oriented (resliced) in a way that a scroll through the stack along the XY plane emulates the physical histology slicing of the tissue). Video 6 (Maximum Intensity Projection (MIP) of the sample through the Histologically relevant plane. This is a 2D visualisation rendering the Maximum Intensity of 20x single XY slices along the z-axis of the stack. XRH datasets are normally oriented (resliced) in a way that a scroll through the stack along the XY plane emulates the physical histology slicing of the tissue). Video 7 (Standard deviation p [file wellcomeopenres-8-22782-s0000.tgz]

Archive with 7 entries (7 files):
- v1_XYsinglesliceroll.mp4
- v2_XZsinglesliceroll.mp4
- v3_YZsinglesliceroll.mp4
- v4_XRHacquisitionreconstruction.mp4
- v5_Video2_Averageintensityprojectionthicksliceroll.mp4
- v6_Video3_Maximumintensityprojectionthicksliceroll1.mp4
- v7_Video4_Standarddeviationprojectionthicksliceroll.mp4
